# Supplementary material for: An Inflammatory Signature to Predict the Clinical Benefit of First-Line Cetuximab Plus Platinum-Based Chemotherapy in Recurrent/Metastatic Head and Neck Cancer
Source: Cells. 2022 Oct 10;11(19):3176. doi: 10.3390/cells11193176 (PMC9563947; doi:10.3390/cells11193176)
Supplement: Supplementary file 1 [file cells-11-03176-s001.zip]

Archive with 1 entries (1 files):
- cells-1925637-supplementary.pdf
